# Supplementary material for: Cellular and molecular mechanisms that mediate basal and tumour necrosis factor-α-induced regulation of myosin light chain kinase gene activity
Source: J Cell Mol Med. 2008 Mar 17;12(4):1331–46. doi: 10.1111/j.1582-4934.2008.00302.x (PMC3865676; doi:10.1111/j.1582-4934.2008.00302.x)
Supplement: Supplementary file 3 [file jcmm0012-1331-SD3.suppl]

<div>
<p><b>Figure SI.</b> TNF-&alpha; effect on cellular expression and activation of NF-&kappa;B subunits in Caco-2 cells. (<b>A</b>) TNF-&alpha; effect on cellular expression of NF-&kappa;B p65 and p50. Caco-2 cells were treated with TNF-&alpha; for 30 min. p65 and p50 expressions were determined by Western blot. (<b>B</b>) TNF-&alpha; effect on NF-&kappa;B activation. Caco-2 monolayers were treated with TNF-&alpha; for 30 min; NF-&kappa;B p65 cytoplasmic-to-nuclear translocation was determined by immunofluorescent staining with anti-NF-&kappa;B p65 antibody.</p>
<p><b>Figure S2.</b> IL-1 &beta; effect on NF-&kappa;B activation and MLCK promoter activity. (<b>A</b>) IL-1 &beta; (10 ng/ml) effect on NF-&kappa;B activation. Caco-2 monolayers were treated with IL-1 &beta; for 30 min; NF-&kappa;B p65 cytoplasmic-to-nuclear translocation was determined by immunofluorescent staining with anti-NF-&kappa;B p65 antibody. (<b>B</b>) IL-1 &beta; (10 ng/ml) effect on MLCK promoter activity.</p>
<p>Please note: Blackwell Publishing are not responsible for the content or functionality of any supporting information supplied by the authors. Any queries (other than missing material) should be directed to the corresponding author for the article.</p>

</div>
